# Supplementary material for: Chicken Liver from Broilers Fed Wheat Germ Expeller: A Source of Minerals and Energy in the Human Diet
Source: Foods. 2025 Nov 19;14(22):3962. doi: 10.3390/foods14223962 (PMC12651864; doi:10.3390/foods14223962)
Supplement: Supplementary file 1 [file foods-14-03962-s001.zip]

Archive with 1 entries (1 files):
- foods-3964747-supplementary.pdf
